# Supplementary material for: Assessing Physicians’ Knowledge, Attitudes, Intentions, Abilities, and Behaviour Toward Physical Activity and Exercise in Non-Communicable Diseases: Questionnaire Development Using an e-Delphi and Cross-Sectional Design
Source: Healthcare (Basel). 2026 Apr 24;14(9):1148. doi: 10.3390/healthcare14091148 (PMC13163534; doi:10.3390/healthcare14091148)
Supplement: Supplementary file 1 [file healthcare-14-01148-s001.zip]

Archive with 1 entries (1 files):
- healthcare-4236872-supplementary.pdf
